# Supplementary material for: Head and Neck Cancers Are Not Alike When Tarred with the Same Brush: An Epigenetic Perspective from the Cancerization Field to Prognosis
Source: Cancers (Basel). 2021 Nov 11;13(22):5630. doi: 10.3390/cancers13225630 (PMC8616074; doi:10.3390/cancers13225630)
Supplement: Supplementary file 1 [file cancers-13-05630-s001.zip › Table S1.xlsx]

## Sheet: Altered MicroRNA in HNSCC
Table S1: MicroRNAs with altered expression in HNSCC
Site	Upregulated miRNAs	Downregulated miRNAs	Sample number (tumor/normal)	Sample type	Reference
Larynx	miR-1301, miR-15b, miR-182, miR-183, miR-184, miR-224, miR-450a-1, miR-450a-2, miR-9-3, miR-96	miR-34c	12 (10/2)	Tissue	[246]
	miR‐93 , miR‐181a , miR‐193b , miR‐21 , miR‐22 , miR‐23a , miR‐18a , miR‐185 , miR‐25 , miR‐1207‐5p , miR‐16 , miR‐106b , miR‐1307 , miR‐15b , miR‐130b	miR‐140‐3p, miR‐125b, miR‐145	12 (6/6)	Tissue	[247]
	miR-19b-3p , miR-20a-5p , miR-29c-3p , miR-20b-5p , miR-30b-5p , miR-130a-3p , miR-30c-5p , miR-106b-5p , miR-92a-3p , miR-93-5p , miR-27a-3p , miR-27b-3p, miR-152 , miR-193b-3p , miR-195-5p , miR-320a , miR-185-5p , miR-324-5p , miR-342-3p , miR-223-3p , miR-191-5p , miR-328 , miR-484 , miR-375 , miR-548a-3p , miR-30a-5p , miR-30d-5p , miR-720 , miR-206 , miR-93-3p	miR-19a-3p , miR-29a-3p , miR-145-5p , miR-146a-5p , miR-24-3p , miR-25-3p , miR-126-3p , miR-125b-5p , miR-192-5p , miR-203 , miR-150-5p , miR-218-5p , miR-345-5p , miR-451a , miR-574-3p , miR-576-3p , miR-548c-3p , miR-942 , miR-378a-5p , miR-601	64 (20/44)	Plasma	[248]
	miR-1290, miR-196a, miR-455-3p, miR-1269, miR-31*, miR-1246, miR-31, miR-21, miR-424*, miR-193b, miR-503, miR-27a*, miR-34c-5p, miR-196b, miR-339-5p, miR-25*, miR-222, miR-3178, miR-181b, miR-221-*, miR-106b, miR-7	miR-125b, miR-3065-5p, miR-199b-5p, miR-126, miR-139-3p, miR-143, miR-497, miR-125b-2*, miR-617, miR-145, miR-1224-5p, miR-139-5p, miR-675, miR-195, miR-99a, miR-375	10 (5/5)	Tissue	[249]
Oral Cavity	miR-31, miR-21, miR-223, miR-503, miR-187, miR-1246, miR-146b-5p, miR-146a, miR- -155, miR-424*, miR-181a, miR- -181b, miR-27a*,miR-132, miR-106b*, miR-345, miR-21*	miR-375, miR-1224-5p,miR-617, miR-99a, miR-125b, miR-378, miR-27b,miR-125b-2*	47 (30/17)	Tissue	[256]
	miR-196a, miR-33,miR-19a, miR-33b,miR-142-5p,miR-503, miR-31,miR-7,miR-19b, miR-135b,miR-632,miR-504, miR-187, miR-339,miR-302d, miR-34b, miR-34c,miR-455,miR-9,miR-296,miR-301,miR-130b, miR-196b,miR-200a,miR-210, miR-17-3p,miR-302b*,miR-224, miR-183,miR-138,miR-188, miR-92b, miR-182,miR-144, miR-146b, miR-182*,miR-149, miR-141,miR-610	miR-1,miR-30a-3p,miR-139, miR-133a,miR-486,miR-135a, miR-204,miR-206,miR-411, miR-499,miR-10b,miR-99a, miR-299-5p,miR-379,miR-100, miR-30a-5p,miR-95,miR-378, miR-218,miR-368,miR-363, miR-128a,miR-655,miR-376a, miR-628,miR-487b,miR-410, miR-140,miR-801,miR-376a*, miR-154,miR-432	30 (15/15)	Tissue	[254]
		miR-126-5p,miR-145-5p, miR-145-3p,miR-26b-5p, miR-26a-5p,miR-204,miR-29c, miR-195,miR-30c,miR-10b, miR-656,miR-30e-3p,miR-140- 5p,miR-23b,miR-10b,miR-126-3p, miR-143,miR-30d,miR-139-5p, miR-19b-1-5p,miR-598, miR-885-5p,miR-376c,miR-487b, miR-101,miR-886-5p, miR-140-3p,miR-30e, miR-125b,miR-378a-5p, miR-320,miR-136-3p, miR-26a-1-3p,miR-127-3p, miR-411,miR-30a-3p,miR-29c-5p, miR-376a,miR-26b-3p, mi…	10 (5/5)	Tissue	[255]
	miR-31-3p , miR-424-5p , miR-196b-5p , miR-877-5p , miR-7-5p , miR-135b-5p , miR-31-5p , miR-142-3p , miR-187-3p , miR-19a-3p , miR-708-3p , miR-223-3p , miR-32-5p , miR-18a-5p , miR-301a-3p , let-7a-3p , miR-21-5p , miR-455-5p , miR-92b-3p , miR-21-3p , miR-142-5p , miR-944 , miR-20a-5p	miR-204-5p , miR-375 , miR-4497 , miR-1291 , miR-4492 , miR-3196 , miR-6087 , miR-4508 , miR-4485-3p , miR-3195 , miR-3687 , miR-3648 , miR-6510-3p , miR-4516 , miR-7704 , miR-3656 , let-7c-5p , miR-4532 , miR-4488 , miR-99a-3p , miR-125b-5p , miR-139-5p , miR-3651 , miR-125b-2-3p , miR-99a-5p	10 (5/5)	Tissue	[256]
Misc./Head and Neck	miR-423, miR-93, miR-106b, miR-16, miR-20a, miR-155, miR-193a, miR-25, miR-92,let-7i, miR-17-5p, miR-19b, miR-223, miR-27a,miR-142-3p, miR-210, miR-106a, miR-15a, miR-21, miR-29b, miR-130b, miR-205, miR-422b	let-7f,miR-142-3p, miR-324-5p, miR-368, miR-370, miR-373*, miR-422b, miR-424, miR-9, miR-16–2, miR-140-5p, miR-miR-1, miR-133a	55 (51/4)	Tissue	[257]
	miR-31, miR-34c, miR-187, miR-135b, miR-372, miR-34b, miR-21, miR-371, miR-216, miR-301, miR-10a, miR-155, miR-130b, miR-223, miR-373, miR-96, miR-224, miR-147, miR-128b, miR-104, miR-183, miR-182	miR-100, miR-328, miR-99a, miR-124, miR-149, miR-139, miR-124a, miR-204, miR-211	20 (10/10)	Tissue	[258]
	miR-205-5p, miR-145-5p, miR-27b-5p, miR-103a-3p, miR-107, miR-320a, miR-320b, miR-486-5p, miR-100-5p, miR-32-5p, miR-215-5p, miR-148-5p, miR-99a-5p	miR-191-5p, miR-26a-5p, miR-181-5p, miR-150-5p, let-7f-5p, miR-93-5p, let-7a-5p, miR-30c-5p, miR-28-5p, miR-26b-5p, miR-30b-5p, miR- -122-5p, miR-98-5p, miR-183-5p, miR-224-5p	14 (7/7)	Serum	[259]
Hypopharynx	miR-517c, miR-196a, miR-7, miR-196b, miR-650, miR-18a, miR-452, miR-183,miR-432, miR-301a, miR-21	miR-1, miR-375, miR-139-5p, miR-504, miR-125b, miR-199b, miR-100, miR-497, let-7c, miR-30a*, miR-218, miR-10b, miR-126*, miR-378, miR-328, miR-204, miR-143, miR-126, miR-99a, miR-195, miR-489, miR-203, miR-140-5p, miR-29a, miR-26a, miR-214,miR-30a, miR-26b, miR-30e*, miR-30b, let-7b	20 (10/10)	Tissue	[251]
	miR-21-5p,miR-4732-5p, miR-4776-3p	miR-1,miR-133a,miR-133b, miR-29c-3p,miR-451a,miR-206, miR-378a-3p,miR-29a-3p, miR-378d,miR-125b-5p, miR-101-3p,miR-1184,miR-4328, miR-126-3p,miR-145-5p,let-7c, miR-4324,miR-203a,miR-4462, miR-29b-3p,miR-659-5p, miR-5000-3p,miR-4638-5p	22 (11/11)	Tissue	[252]
Nasopharynx	miR-27a-5p, miR-193b-3p, miR-92a-3p, miR-205-5p	miR-92b-3p, miR-375, miR-34c5p, miR-449c-5p	20 (12/8)	Tissue	[250]
